# Supplementary material for: Altered Functional Connectivity of Basal Ganglia in Mild Cognitive Impairment and Alzheimer’s Disease
Source: Brain Sci. 2022 Nov 15;12(11):1555. doi: 10.3390/brainsci12111555 (PMC9688931; doi:10.3390/brainsci12111555)
Supplement: Supplementary file 1 [file brainsci-12-01555-s001.zip]

Archive with 1 entries (1 files):
- brainsci-2012549-supplementary.pdf
